# Supplementary material for: Stochastic parametric skeletal dosimetry model for humans: General approach and application to active marrow exposure from bone-seeking beta-particle emitters
Source: PLoS One. 2021 Oct 14;16(10):e0257605. doi: 10.1371/journal.pone.0257605 (PMC8516275; doi:10.1371/journal.pone.0257605)
Supplement: S1 File — The simulation results are given for average values and 12 random trials for each of the segments evaluated. The "terms and explanations" worksheet contains the explanations for the designations used in the tables with the modeling results. (XLSX) [file pone.0257605.s001.xlsx]

## Sheet: Terms and explanations
Terms and Explanations
σ	- indicator of intraspecimen variability, expressed in terms of standard deviation
VAR	- indicator of interspecimen variability, expressed in terms of standard deviation
min BV/TV and max BV/TV corresponds to the range of possible values
scaling factor - the coefficient for calibration of Tb.Sp to fit the simulated BV/TV to given input parameter
RC	round cylinder		EC	elliptical cylinder		DC	deformed cylinder
TBV	- trabecular bone volume
CBV	- cortical bone volume
BMV	- bone marrow volume
mcf	- mass correction factor for truncated segments. For example, if the diaphysis is modeled as a cylinder with 3-cm height instead of the actual height of 3.78 cm, then the mass of a tissue in the diaphysis would be greater than in the phantom by a factor of 1.26 (mcf = 3.78/3)
Calculations of DFs for "large" segments using DF dependences on model parameters
The "large" segments are the segments with 3 characteristic dimensions, all of which are greater than 2 mean electron pathlengths (90Sr+90Y spectrum) in spongiosa.
For 90Sr
Source: Shishkina et al. Analytical description of bone marrow dose formation from 90Sr incorporated in calcified tissues. Issue of Radiation Safety. 2021 (in press) (in Russian)

## Sheet: Newborn_phantoms
	Input parameters			Parameters of voxel phantoms (average)					Parameters of voxelized supplementary phantoms
	Segments				Segments				Diaphys												Proximal end												Distal end
Parameters	Diaphys	Proximal end	Distal end		Diaphys	Proximal end	Distal end		Number of a trial												Number of a trial												Number of a trial
Microparameters				Microparameters					1	2	3	4	5	6	7	8	9	10	11	12	1	2	3	4	5	6	7	8	9	10	11	12	1	2	3	4	5	6	7	8	9	10	11	12
Tb.Th, mm	0.11	0.11	0.11	Tb.Th, mm	0.11	0.11	0.11		0.104	0.114	0.106	0.111	0.099	0.1	0.104	0.106	0.109	0.105	0.103	0.112	0.106	0.108	0.106	0.104	0.1	0.099	0.107	0.102	0.109	0.103	0.105	0.107	0.098	0.105	0.112	0.105	0.11	0.101	0.104	0.111	0.112	0.114	0.114	0.107
σ of Tb.Th, mm	0.017	0.017	0.017
VAR of Tb.Th, mm	0.0242	0.0242	0.0242
Tb.Sp, mm	0.388	0.388	0.388	Tb.Sp, mm	0.388	0.388	0.388		0.401	0.345	0.387	0.352	0.429	0.422	0.401	0.394	0.373	0.394	0.415	0.352	0.394	0.373	0.38	0.401	0.436	0.436	0.38	0.415	0.366	0.408	0.401	0.38	0.436	0.394	0.352	0.387	0.359	0.422	0.401	0.359	0.352	0.345	0.345	0.38
σ of Tb.Sp, mm	0.103	0.103	0.103	scaling factor	1	1	1
VAR of Tb.Sp, mm	0.0892	0.0892	0.0892
BV/TV	0.37	0.37	0.37	BV/TV	0.37	0.37	0.37		0.32	0.53	0.35	0.44	0.26	0.28	0.32	0.34	0.39	0.33	0.29	0.44	0.34	0.38	0.36	0.32	0.26	0.25	0.36	0.29	0.39	0.3	0.32	0.36	0.25	0.33	0.44	0.34	0.42	0.28	0.31	0.42	0.44	0.46	0.47	0.36
min BV/TV	0.26	0.26	0.26
max BV/TV	0.53	0.53	0.53
Macroparameters				Macroparameters
Shape	RC	DC	DC	Shape	EC	DC	DC
Ct.Tt, cm	0.17	0.04	0.05	Ct.Tt, cm	0.17	0.04	0.05		0.183	0.185	0.181	0.18	0.115	0.196	0.188	0.157	0.153	0.148	0.147	0.19	0.061	0.04	0.048	0.061	0.038	0.043	0.051	0.05	0.046	0.059	0.055	0.049	0.047	0.037	0.034	0.051	0.048	0.032	0.033	0.056	0.05	0.026	0.033	0.042
VAR of Ct.Th, cm	0.04	0.01	0.012
h, cm	3	1.89	1.89	h, cm	3	1.89	1.89		3.05	3.155	2.841	2.98	3.085	2.981	3.225	3.015	3.015	3.085	3.05	3.015	1.938	1.894	1.851	2.004	1.982	1.851	1.938	1.872	1.916	2.004	1.851	1.851	1.851	1.829	1.982	1.894	1.894	1.916	1.872	1.894	1.851	1.741	2.004	1.785
VAR of h, cm	0	0.1	0.1
a, cm	0.72	2.64	2.64	a, cm	0.72	2.64	2.64		0.758	0.801	0.66	0.729	0.772	0.726	0.849	0.737	0.748	0.769	0.764	0.742	2.763	2.661	2.559	2.932	2.898	2.526	2.763	2.627	2.729	2.966	2.559	2.559	2.559	2.492	2.865	2.661	2.661	2.729	2.593	2.661	2.526	2.288	2.932	2.39
VAR of a, cm	0.08	0.25	0.25
b, cm	-	1.16	1.16	b, cm	0.72	1.16	1.16		0.754	0.792	0.648	0.715	0.763	0.715	0.84	0.725	0.734	0.763	0.754	0.734	1.24	1.177	1.114	1.335	1.319	1.098	1.24	1.161	1.225	1.335	1.114	1.114	1.114	1.082	1.288	1.161	1.177	1.225	1.145	1.161	1.098	0.972	1.319	1.019
VAR of b, cm	-	0.14	0.14
c, cm	-	0.72	0.72	c, cm		0.72	0.72														0.774	0.734	0.705	0.826	0.822	0.701	0.776	0.723	0.759	0.834	0.705	0.706	0.709	0.689	0.798	0.734	0.737	0.765	0.718	0.73	0.694	0.619	0.825	0.651
VAR of c, cm	-	0.08	0.08
d, cm	-	0.72	0.72	d, cm		0.72	0.72														0.763	0.725	0.696	0.821	0.811	0.686	0.763	0.715	0.754	0.821	0.696	0.696	0.696	0.677	0.792	0.725	0.725	0.754	0.706	0.725	0.686	0.61	0.811	0.638
VAR of d, cm	-	0.08	0.08
Voxel resolution, μm				Masses
	70	70	70	TBV, g	0.207801	1.25313	1.29565		0.196465	0.391941	0.109791	0.223427	0.303286	0.116457	0.293172	0.232237	0.288865	0.295779	0.251856	0.224037	1.2968	1.38489	1.12231	1.45014	1.21796	0.780846	1.43548	0.98038	1.52744	1.41499	0.975612	1.12771	1.51292	1.35787	0.912978	1.45914	0.894085	0.923555	1.41365	1.2376	1.16995	0.911048	0.857323	1.59517
				CBV, g	1.4553	0.617067	0.49759		1.65424	1.85358	1.26215	1.50805	1.2	1.58761	2.06323	1.40427	1.40768	1.45881	1.42501	1.62599	0.806289	0.50556	0.559614	0.892122	0.552503	0.500676	0.686252	0.604659	0.609378	0.876266	0.640365	0.573276	0.59032	0.472774	0.502277	0.65434	0.316354	0.384301	0.710078	0.588307	0.649308	0.41872	0.473237	0.589809
				BMV, g	0.21529	1.31516	1.36181		0.24792	0.21247	0.12354	0.171	0.51744	0.18396	0.38049	0.27378	0.27316	0.35939	0.36555	0.16994	1.54462	1.37054	1.21576	1.90489	2.14539	1.40072	1.53452	1.44681	1.42174	1.97288	1.25539	1.20436	1.40556	1.06768	1.52665	1.36782	1.16436	1.3234	1.20465	0.98595	1.28155	1.22611	1.2828	1.35282
				Total, g	1.87839	3.18535	3.15505		2.09863	2.45799	1.49548	1.90248	2.02072	1.88803	2.73689	1.91028	1.96971	2.11398	2.04241	2.01997	3.64771	3.26099	2.89769	4.24715	3.91586	2.68224	3.65625	3.03185	3.55856	4.26414	2.87137	2.90534	3.5088	2.89832	2.9419	3.4813	2.3748	2.63126	3.32838	2.81186	3.10081	2.55588	2.61336	3.5378
				Voxel count
				TBV	367180	2214204	2289324		347136	692524	194001	394770	535896	205773	518017	410342	510405	522614	445001	395846	2291384	2447035	1983069	2562294	2152071	1379716	2536405	1732277	2698903	2500213	1723838	1992582	2673226	2399285	1613178	2578236	1579794	1631854	2497846	2186773	2067224	1609754	1514833	2818572
				CBV	2571426	1090333	879217		2922944	3275162	2230158	2664630	2120328	2805210	3645588	2481267	2487301	2577645	2517900	2873046	1424655	893286	988801	1576323	976245	884657	1212555	1068383	1076747	1548304	1131479	1012937	1043060	835372	887491	1156178	558985	679035	1254675	1039491	1147276	739857	836170	1042167
				BMV	627671	3834291	3970287		722808	619435	360189	498552	1508580	536319	1109313	798182	796387	1047787	1065739	495462	4503261	3995737	3544497	5553621	6254794	4083743	4473824	4218092	4145010	5751841	3660040	3511255	4097849	3112762	4450874	3987818	3394628	3858305	3512091	2874491	3736284	3574665	3739956	3944076
				Total	3566277	7138828	7138828		3992888	4587121	2784348	3557952	4164804	3547302	5272918	3689791	3794093	4148046	4028640	3764354	8219300	7336058	6516367	9692238	9383110	6348116	8222784	7018752	7920660	9800358	6515357	6516774	7814135	6347419	6951543	7722232	5533407	6169194	7264612	6100755	6950784	5924276	6090959	7804815

## Sheet: Newborn_DFs
Energy deposition in bone marrow (MeV per electron): results of Monte Carlo simulations									Femur dose factors: central estimates and individual variability					90Sr
Diaphys			Proximal end			Distal end				phantom-specific	mcf	n segments	mass of BMV	DF(AM<-TBV)	CV	DF(AM<-CBV)	CV
	90Sr+90Y spectrum			90Sr+90Y spectrum			90Sr+90Y spectrum		Segment	mass of BMV, g		in skeleton	, g	(Gy/s) per (Bq/g)	%	(Gy/s) per (Bq/g)	%
trial	E(BM<-TBV)	E(BM<-CBV)	trial	E(BM<-TBV)	E(BM<-CBV)	trial	E(BM<-TBV)	E(BM<-CBV)	Diaphys	0.21529	1.26	2	0.542531	5.28433e-11	0.190802	6.88495e-11	0.172967
average	0.170873	0.0317892	average	0.227725	0.0799353	average	0.229978	0.0868747	Proximal end	1.31516	1	2	2.63032	6.95215e-11	0.143574	1.20167e-11	0.11728
1	0.177714	0.0310618	1	0.242724	0.0807219	1	0.214933	0.0781967	Distal end	1.36181	1	2	2.72362	7.01049e-11	0.152596	1.01705e-11	0.162591
2	0.125121	0.0213472	2	0.223247	0.0825266	2	0.19533	0.0726402					mass of BMV	DF(AM<-CBV)	CV	DF(AM<-CBV)	CV
3	0.14556	0.0236864	3	0.22908	0.0815021	3	0.266966	0.101583	FEMUR TOTAL				5.89647	6.82564e-11	0.151219	1.63931e-11	0.151784
4	0.138063	0.0238536	4	0.255724	0.0844066	4	0.215058	0.0758985
5	0.226685	0.0582644	5	0.283418	0.106683	5	0.239763	0.0974567
6	0.174652	0.0273308	6	0.273901	0.101554	6	0.251248	0.0994805
7	0.19555	0.0338929	7	0.232507	0.0810046	7	0.204257	0.0695378
8	0.178677	0.0358883	8	0.259792	0.0915799	8	0.194751	0.0682851
9	0.167069	0.0338331	9	0.218589	0.0775456	9	0.22776	0.0799691
10	0.191928	0.0407826	10	0.261796	0.0873669	10	0.244264	0.0944442
11	0.202263	0.0432437	11	0.244522	0.084558	11	0.253369	0.0963009
12	0.137153	0.0225908	12	0.227607	0.0807399	12	0.206098	0.0746751
Dose factors (Gy/s per Bq/g of parent radionuclide)
	90Sr+90Y spectrum			90Sr+90Y spectrum			90Sr+90Y spectrum
trial	DF(BM<-TBV)	DF(BM<-CBV)	trial	DF(BM<-TBV)	DF(BM<-CBV)	trial	DF(BM<-TBV)	DF(BM<-CBV)
average	5.28433e-11	6.88495e-11	average	6.95215e-11	1.20167e-11	average	7.01049e-11	1.01705e-11
1	4.51221e-11	6.64058e-11	1	6.52915e-11	1.35006e-11	1	7.41245e-11	1.05225e-11
2	7.39513e-11	5.96687e-11	2	7.22775e-11	9.75366e-12	2	7.95935e-11	1.03058e-11
3	4.14471e-11	7.75346e-11	3	6.77557e-11	1.20199e-11	3	5.11528e-11	1.07082e-11
4	5.77974e-11	6.7401e-11	4	6.23739e-11	1.26655e-11	4	7.35051e-11	1.16332e-11
5	4.25705e-11	4.32928e-11	5	5.15523e-11	8.8027e-12	5	5.89884e-11	8.48381e-12
6	3.54249e-11	7.55729e-11	6	4.89215e-11	1.16304e-11	6	5.6178e-11	9.25575e-12
7	4.82758e-11	5.8885e-11	7	6.96874e-11	1.16068e-11	7	7.67983e-11	1.31328e-11
8	4.85615e-11	5.89784e-11	8	5.64029e-11	1.22629e-11	8	7.83244e-11	1.30547e-11
9	5.66066e-11	5.58626e-11	9	7.52427e-11	1.06492e-11	9	6.66195e-11	1.29817e-11
10	5.06095e-11	5.30398e-11	10	6.01601e-11	1.2433e-11	10	5.81519e-11	1.03339e-11
11	4.46493e-11	5.40114e-11	11	6.08848e-11	1.38196e-11	11	5.4254e-11	1.13826e-11
12	5.79325e-11	6.92543e-11	12	6.8284e-11	1.23137e-11	12	7.78634e-11	1.04313e-11
Root mean square deviation for DFs
	5.96172e-23	5.97151e-24		1.78926e-23	2.20198e-24		1.61566e-23	1.23927e-25
	4.45549e-22	8.42874e-23		7.59548e-24	5.12132e-24		9.00332e-23	1.83168e-26
	1.29874e-22	7.54302e-23		3.11798e-24	1.05154e-29		3.59184e-22	2.89156e-25
	2.45435e-23	2.0982e-24		5.10888e-23	4.2099e-25		1.15611e-23	2.13966e-24
	1.05531e-22	6.53146e-22		3.22892e-22	1.03298e-23		1.23578e-22	2.84485e-24
	3.03401e-22	4.52045e-23		4.24358e-22	1.49213e-25		1.93959e-22	8.36736e-25
	2.08617e-23	9.92909e-23		2.75159e-26	1.68e-25		4.48012e-23	8.77553e-24
	1.83339e-23	9.74388e-23		1.72098e-22	6.05987e-26		6.756e-23	8.31892e-24
	1.41625e-23	1.68659e-22		3.27317e-23	1.87008e-24		1.21483e-23	7.90269e-24
	4.98968e-24	2.49948e-22		8.76365e-23	1.7328e-25		1.42876e-22	2.66936e-26
	6.71415e-23	2.2017e-22		7.45927e-23	3.25056e-24		2.51252e-22	1.46928e-24
	2.58998e-23	1.63903e-25		1.53147e-24	8.82081e-26		6.01937e-23	6.80437e-26
Gy/s per Bq/g of parent radionuclide
	1.00826e-11	1.19087e-11		9.9815e-12	1.40931e-12		1.06978e-11	1.65363e-12
CV
	0.190802	0.172967		0.143574	0.11728		0.152596	0.162591

## Sheet: 1 year_phantoms
	Input parameters			Parameters of voxel phantoms (average)					Parameters of voxelized supplementary phantoms
	Segments				Segments				Diaphys												Proximal end												Distal end
Parameters	Diaphys	Proximal end	Distal end		Diaphys	Proximal end	Distal end		Number of a trial												Number of a trial												Number of a trial
Microparameters				Microparameters					1	2	3	4	5	6	7	8	9	10	11	12	1	2	3	4	5	6	7	8	9	10	11	12	1	2	3	4	5	6	7	8	9	10	11	12
Tb.Th, mm	0.16	0.16	0.16	Tb.Th, mm	0.16	0.16	0.16		0.142	0.146	0.173	0.145	0.158	0.146	0.182	0.179	0.155	0.157	0.135	0.14	0.125	0.126	0.124	0.16	0.13	0.15	0.134	0.176	0.143	0.141	0.148	0.132	0.161	0.151	0.164	0.131	0.143	0.144	0.175	0.178	0.172	0.139	0.138	0.138
σ of Tb.Th, mm	0.06	0.06	0.06
VAR of Tb.Th, mm	0.035	0.035	0.035
Tb.Sp, mm	0.538	0.538	0.538	Tb.Sp, mm	0.48958	0.50572	0.48958		0.48594	0.48594	0.43862	0.48594	0.45409	0.48594	0.42224	0.43043	0.46228	0.45409	0.5096	0.49413	0.54238	0.53486	0.55084	0.46906	0.5264	0.4935	0.51794	0.44462	0.51042	0.50196	0.4935	0.5264	0.45409	0.46956	0.4459	0.5096	0.48594	0.47775	0.43862	0.43043	0.43862	0.49413	0.49413	0.49413
σ of Tb.Sp, mm	0.11	0.11	0.11	scaling factor	0.91	0.94	0.91
VAR of Tb.Sp, mm	0.124	0.124	0.124
BV/TV	0.22	0.22	0.22	BV/TV	0.22	0.22	0.22		0.18	0.19	0.3	0.19	0.24	0.19	0.35	0.33	0.23	0.23	0.15	0.17	0.13	0.13	0.12	0.26	0.14	0.21	0.16	0.33	0.18	0.18	0.2	0.15	0.26	0.22	0.27	0.15	0.18	0.19	0.31	0.33	0.3	0.17	0.17	0.17
min BV/TV	0.115	0.115	0.115
max BV/TV	0.398	0.398	0.398
Macroparameters				Macroparameters
Shape	RC	DC	DC	Shape	EC	DC	DC
Ct.Tt, cm	0.23	0.07	0.06	Ct.Tt, cm	0.23	0.07	0.06		0.217	0.227	0.215	0.212	0.242	0.217	0.237	0.173	0.253	0.181	0.226	0.279	0.071	0.077	0.055	0.088	0.088	0.083	0.072	0.079	0.069	0.063	0.061	0.068	0.052	0.055	0.053	0.072	0.062	0.066	0.047	0.064	0.06	0.053	0.065	0.057
VAR of Ct.Th, cm	0.04	0.01	0.012
h, cm	3	3.58	3.58	h, cm	3	3.58	3.58		3.085	3.085	3.053	3.019	2.987	3.053	3.019	2.987	3.119	2.888	2.987	2.888	3.481	3.852	3.275	3.481	3.729	3.646	3.605	3.646	3.605	3.687	3.605	3.564	3.605	3.605	3.44	3.77	3.481	3.399	3.481	3.564	3.687	3.523	3.564	3.687
VAR of h, cm	0	0.13	0.13
a, cm	1.12	3.4	3.4	a, cm	1.12	3.4	3.4		1.219	1.22	1.19	1.152	1.144	1.173	1.167	1.142	1.238	1.055	1.151	1.053	3.197	4.025	2.737	3.197	3.749	3.519	3.473	3.519	3.519	3.657	3.473	3.427	3.427	3.473	3.105	3.887	3.197	2.967	3.197	3.381	3.657	3.335	3.381	3.703
VAR of a, cm	0.08	0.4	0.4
b, cm	-	1.8	1.8	b, cm	1.12	1.8	1.8		1.204	1.204	1.176	1.136	1.136	1.163	1.149	1.122	1.231	1.04	1.136	1.04	1.692	2.124	1.476	1.692	1.98	1.884	1.836	1.86	1.836	1.956	1.836	1.812	1.836	1.836	1.644	2.052	1.692	1.596	1.692	1.788	1.932	1.764	1.788	1.956
VAR of b, cm	-	0.14	0.14
c, cm	-	1.12	1.12	c, cm		1.12	1.12														1.072	1.327	0.937	1.073	1.23	1.182	1.167	1.178	1.157	1.22	1.161	1.145	1.144	1.155	1.041	1.279	1.066	1.02	1.076	1.134	1.208	1.117	1.136	1.216
VAR of c, cm	-	0.08	0.08
d, cm	-	1.12	1.12	d, cm		1.12	1.12														1.058	1.31	0.925	1.058	1.221	1.162	1.147	1.162	1.147	1.206	1.147	1.132	1.132	1.147	1.029	1.265	1.058	0.999	1.058	1.117	1.191	1.103	1.117	1.206
VAR of d, cm	-	0.08	0.08
Voxel resolution, μm				Masses
	110	110	110	TBV, g	0.384625	2.93066	3.18918		0.452574	0.449327	0.693991	0.38879	0.405331	0.419322	0.661249	0.806157	0.509575	0.416483	0.288048	0.158712	1.50231	2.80112	1.04227	2.92072	2.46255	3.10505	2.29593	4.95196	2.67978	3.1401	3.07494	2.09637	3.86626	3.30055	3.15306	2.82837	2.23157	1.96656	3.96188	4.62954	5.22276	2.3501	2.33369	2.94443
				CBV, g	3.28008	2.391	2.06077		3.54474	3.67843	3.4169	3.18546	3.46994	3.37538	3.52335	2.65261	4.14417	2.44139	3.32161	3.3134	2.22671	3.34553	1.41216	2.71442	3.42871	2.99273	2.54951	2.85003	2.45611	2.39504	2.18329	2.32839	1.85019	1.96751	1.61451	2.96471	1.93067	1.88061	1.48612	2.1972	2.27169	1.76977	2.22873	2.21998
				BMV, g	0.80425	6.48645	6.52863		1.19841	1.12467	0.9464	0.9974	0.77164	1.04582	0.71533	0.97536	1.0021	0.81442	0.94997	0.44891	6.11521	10.8239	4.44999	4.99607	8.6724	7.04033	7.3371	5.93542	7.25151	8.33768	7.08162	7.1789	6.63579	7.06568	4.9777	9.80275	5.85064	4.90125	5.11185	5.51676	7.01699	6.72984	6.85208	8.66032
				Total, g	4.46896	11.8081	11.7786		5.19572	5.25242	5.05729	4.57165	4.64691	4.84053	4.89993	4.43413	5.65585	3.67229	4.55963	3.92102	9.84423	16.9705	6.90442	10.6312	14.5637	13.1381	12.1825	13.7374	12.3874	13.8728	12.3399	11.6037	12.3522	12.3337	9.74526	15.5958	10.0129	8.74842	10.5599	12.3435	14.5114	10.8497	11.4145	13.8247
				Voxel count
				TBV	169984	1295207	1409460		200016	198577	306711	171823	179133	185317	292237	356283	225203	184068	127301	70139	663942	1237954	460631	1290808	1088323	1372277	1014686	2188520	1184324	1387772	1358967	926492	1708696	1458680	1393497	1250002	986247	869119	1750957	2046025	2308194	1038626	1031372	1301289
				CBV	1449630	1056703	910761		1566600	1625680	1510096	1407812	1533536	1491748	1557142	1172320	1831516	1078971	1467984	1464361	984095	1478555	624105	1199642	1515321	1322640	1126753	1259570	1085478	1058489	964903	1029033	817697	869540	713530	1310257	853263	831133	656791	971049	1003976	782147	984985	981119
				BMV	604244	4873364	4905053		900384	844983	711047	749365	579747	785737	537435	732805	752893	611888	713723	337271	4594451	8132116	3343343	3753620	6515706	5289505	5512471	4459368	5448164	6264220	5320529	5393613	4985569	5308547	3739819	7364948	4395675	3682379	3840608	4144822	5271965	5056230	5148070	6506623
				Total	2223858	7225274	7225274		2667000	2669240	2527854	2329000	2292416	2462802	2386814	2261408	2809612	1874927	2309008	1871771	6242488	10848625	4428079	6244070	9119350	7984422	7653910	7907458	7717966	8710481	7644399	7349138	7511962	7636767	5846846	9925207	6235185	5382631	6248356	7161896	8584135	6877003	7164427	8789031

## Sheet: 1 year_DFs
Energy deposition in bone marrow (MeV per electron): results of Monte Carlo simulations									Femur dose factors: central estimates and individual variability					90Sr
Diaphys			Proximal end			Distal end				phantom-specific	mcf	n segments	mass of BMV	DF(AM<-TBV)	CV	DF(AM<-CBV)	CV
	90Sr+90Y spectrum			90Sr+90Y spectrum			90Sr+90Y spectrum		Segment	mass of BMV, g		in skeleton	, g	(Gy/s) per (Bq/g)	%	(Gy/s) per (Bq/g)	%
trial	E(BM<-TBV)	E(BM<-CBV)	trial	E(BM<-TBV)	E(BM<-CBV)	trial	E(BM<-TBV)	E(BM<-CBV)	Diaphys	0.80425	2.38333	2	3.83359	3.8768e-11	0.287645	4.93084e-11	0.156467
average	0.253008	0.0377342	average	0.31505	0.099573	average	0.30906	0.10333	Proximal end	6.48645	1	2	12.9729	4.56069e-11	0.287	1.176e-11	0.106648
1	0.28335	0.044824	1	0.35751	0.11416	1	0.29452	0.10144	Distal end	6.52863	1	2	13.0573	4.83718e-11	0.246638	1.04503e-11	0.111906
2	0.27764	0.041935	2	0.36485	0.11222	2	0.3145	0.10794					mass of BMV	DF(AM<-CBV)	CV	DF(AM<-CBV)	CV
3	0.23101	0.035822	3	0.35085	0.12321	3	0.28116	0.097322	FEMUR TOTAL				29.8638	4.59379e-11	0.268487	1.60074e-11	0.127848
4	0.27456	0.0440453	4	0.28858	0.08361	4	0.39702	0.11207
5	0.245683	0.0344363	5	0.35384	0.10323	5	0.32748	0.1084
6	0.274794	0.0428915	6	0.31897	0.095059	6	0.31954	0.10485
7	0.205483	0.028678	7	0.34656	0.10902	7	0.26184	0.093362
8	0.223942	0.0421859	8	0.25793	0.07733	8	0.25622	0.082589
9	0.25765	0.0345459	9	0.33442	0.10683	9	0.27099	0.090028
10	0.250958	0.0467002	10	0.33524	0.10982	10	0.33704	0.11727
11	0.285366	0.043114	11	0.32063	0.10638	11	0.33827	0.11033
12	0.239682	0.028498	12	0.34999	0.11283	12	0.34321	0.11625
Dose factors (Gy/s per Bq/g of parent radionuclide)
	90Sr+90Y spectrum			90Sr+90Y spectrum			90Sr+90Y spectrum
trial	DF(BM<-TBV)	DF(BM<-CBV)	trial	DF(BM<-TBV)	DF(BM<-CBV)	trial	DF(BM<-TBV)	DF(BM<-CBV)
average	3.8768e-11	4.93084e-11	average	4.56069e-11	1.176e-11	average	4.83718e-11	1.04503e-11
1	3.42847e-11	4.24797e-11	1	2.81403e-11	1.33186e-11	1	5.49801e-11	9.06205e-12
2	3.55396e-11	4.39447e-11	2	3.02522e-11	1.11134e-11	2	4.70701e-11	9.63027e-12
3	5.42753e-11	4.14381e-11	3	2.63291e-11	1.25274e-11	3	5.70623e-11	1.01138e-11
4	3.42906e-11	4.50708e-11	4	5.4053e-11	1.45546e-11	4	3.67024e-11	1.08597e-11
5	4.13488e-11	4.96153e-11	5	3.21918e-11	1.30765e-11	5	4.00207e-11	1.14611e-11
6	3.53013e-11	4.43537e-11	6	4.50732e-11	1.29467e-11	6	4.10788e-11	1.289e-11
7	6.08593e-11	4.52575e-11	7	3.47461e-11	1.21375e-11	7	6.50208e-11	8.6964e-12
8	5.93038e-11	3.67594e-11	8	6.89478e-11	1.1897e-11	8	6.88905e-11	1.0539e-11
9	4.19778e-11	4.57737e-11	9	3.95963e-11	1.15932e-11	9	6.46241e-11	9.33832e-12
10	4.1119e-11	4.48538e-11	10	4.04527e-11	1.01075e-11	10	3.77099e-11	9.88078e-12
11	2.77236e-11	4.83003e-11	11	4.46068e-11	1.05083e-11	11	3.69128e-11	1.1498e-11
12	2.71505e-11	6.73941e-11	12	3.2746e-11	1.1725e-11	12	3.7387e-11	9.54774e-12
Root mean square deviation for DFs
	2.01001e-23	4.66312e-23		3.05085e-22	2.42935e-24		4.36691e-23	1.92713e-24
	1.04228e-23	2.87702e-23		2.35767e-22	4.18085e-25		1.69444e-24	6.72394e-25
	2.40478e-22	6.19426e-23		3.71637e-22	5.88992e-25		7.5524e-23	1.13202e-25
	2.00467e-23	1.7958e-23		7.13363e-23	7.80986e-24		1.36177e-22	1.67619e-25
	6.66052e-24	9.41861e-26		1.79965e-22	1.73314e-24		6.97412e-23	1.02183e-24
	1.2018e-23	2.45493e-23		2.84931e-25	1.40841e-24		5.31881e-23	5.95223e-24
	4.88027e-22	1.64098e-23		1.17958e-22	1.4255e-25		2.77187e-22	3.07605e-24
	4.21721e-22	1.57478e-22		5.44796e-22	1.87869e-26		4.21016e-22	7.87678e-27
	1.03029e-23	1.24944e-23		3.61272e-23	2.77999e-26		2.64137e-22	1.23641e-24
	5.52722e-24	1.98437e-23		2.65666e-23	2.73078e-24		1.13678e-22	3.24317e-25
	1.21978e-22	1.01632e-24		1.00027e-24	1.56673e-24		1.3131e-22	1.09773e-24
	1.34965e-22	3.2709e-22		1.65403e-22	1.2201e-27		1.20667e-22	8.14556e-25
Gy/s per Bq/g of parent radionuclide
	1.11514e-11	7.71513e-12		1.30892e-11	1.25418e-12		1.19303e-11	1.16945e-12
CV
	0.287645	0.156467		0.287	0.106648		0.246638	0.111906

## Sheet: 5 year_phantoms
	Input parameters				Parameters of voxel phantoms (average)					Parameters of voxelized supplementary phantoms
	Segments					Segments				Diaphys												Proximal end 1 (upper)												Proximal end 2 (lower)												Distal end
Parameters	Diaphys	Proximal end 1 (upper)	Proximal end 2 (lower)	Distal end		Diaphys	Proximal end 1 (upper)	Proximal end 2 (lower)	Distal end	Number of a trial												Number of a trial												Number of a trial												Number of a trial
Microparameters					Microparameters					1	2	3	4	5	6	7	8	9	10	11	12	1	2	3	4	5	6	7	8	9	10	11	12	1	2	3	4	5	6	7	8	9	10	11	12	1	2	3	4
Tb.Th, mm	0.24	0.24	0.24	0.24	Tb.Th, mm	0.24	0.24	0.24	0.24	0.203	0.236	0.22	0.251	0.239	0.253	0.215	0.256	0.234	0.255	0.245	0.251	0.206	0.213	0.229	0.213	0.246	0.226	0.234	0.229	0.232	0.223	0.24	0.205	0.232	0.21	0.224	0.227	0.21	0.197	0.223	0.222	0.207	0.228	0.248	0.226	0.21	0.249	0.22	0.24
σ of Tb.Th, mm	0.053	0.053	0.053	0.053
VAR of Tb.Th, mm	0.053	0.053	0.053	0.053
Tb.Sp, mm	0.538	0.538	0.538	0.538	Tb.Sp, mm	0.6696	0.5616	0.5616	0.54	0.72044	0.64356	0.682	0.62496	0.64356	0.61504	0.69192	0.61504	0.65348	0.62496	0.63364	0.62496	0.61048	0.5876	0.54704	0.59176	0.50752	0.55952	0.53768	0.54288	0.54392	0.55224	0.52312	0.62088	0.54496	0.59072	0.5564	0.54808	0.60008	0.61256	0.55848	0.56784	0.61048	0.546	0.5044	0.55952	0.567	0.505	0.551	0.52
σ of Tb.Sp, mm	0.077	0.077	0.077	0.077	scaling factor	1.24	1.04	1.04	1
VAR of Tb.Sp, mm	0.124	0.124	0.124	0.124
BV/TV	0.26	0.35	0.35	0.26	BV/TV	0.26	0.35	0.35	0.25	0.17	0.27	0.21	0.31	0.27	0.33	0.2	0.33	0.26	0.32	0.29	0.31	0.23	0.26	0.34	0.26	0.42	0.32	0.36	0.34	0.35	0.32	0.39	0.22	0.34	0.25	0.31	0.33	0.25	0.22	0.31	0.3	0.24	0.33	0.43	0.32	0.18	0.3	0.21	0.26
min BV/TV	0.169	0.227	0.227	0.169
max BV/TV	0.388	0.522	0.522	0.388
Macroparameters					Macroparameters
Shape	RC	RC	RC	DC	Shape	EC	EC	EC	DC
Ct.Tt, cm	0.37	0.126	0.13	0.11	Ct.Tt, cm	0.37	0.126	0.13	0.11	0.402	0.376	0.363	0.378	0.369	0.413	0.338	0.351	0.399	0.334	0.336	0.355	0.118	0.105	0.124	0.128	0.111	0.135	0.145	0.129	0.134	0.133	0.111	0.102	0.11	0.117	0.116	0.13	0.108	0.124	0.149	0.131	0.148	0.114	0.112	0.111	0.119	0.114	0.114	0.107
VAR of Ct.Th, cm	0.03	0.0176	0.018	0.008
h, cm	3	2.47	2.47	4.94	h, cm	3	2.47	2.47	4.94	3	3	3	3	3	3	3	3	3	3	3	3	2.506	2.501	2.457	2.522	2.601	2.369	2.396	2.366	2.444	2.274	2.629	2.593	2.633	2.47	2.775	2.814	2.437	2.583	2.44	2.451	2.517	2.562	2.475	2.532	4.681	5.125	5.125	4.626
VAR of h, cm	0	0.2	0.2	0.1
a, cm	1.66	2.3	2.3	6.82	a, cm	1.66	2.3	2.3	6.82	1.564	1.671	1.655	1.575	1.67	1.805	1.72	1.756	1.681	1.684	1.794	1.731	2.393	2.374	2.23	2.502	2.769	1.979	2.034	1.947	2.24	1.679	2.901	2.704	2.89	2.278	3.499	3.556	2.131	2.662	2.164	2.198	2.475	2.621	2.29	2.502	6.343	7.232	7.312	6.262
VAR of a, cm	0.1	0.7	0.7	0.42
b, cm	-	-	-	2.5	b, cm	1.66	2.3	2.3	6.82	1.539	1.656	1.637	1.558	1.656	1.793	1.695	1.735	1.656	1.656	1.774	1.715	2.343	2.348	2.182	2.439	2.702	1.893	2.023	1.876	2.122	1.643	2.773	2.659	2.811	2.251	3.376	3.541	2.055	2.647	2.126	2.147	2.361	2.561	2.214	2.421	2.295	2.66	2.69	2.265
VAR of b, cm	-	-	-	0.18
c, cm	-	-	-	1.66	c, cm				1.66																																					1.553	1.771	1.789	1.531
VAR of c, cm	-	-	-	0.1
d, cm	-	-	-	1.66	d, cm				1.66																																					1.539	1.754	1.774	1.519
VAR of d, cm	-	-	-	0.1
Voxel resolution, μm					Masses
	110	160	160	160	TBV, g	0.981331	5.22521	5.289	13.9823	0.418646	0.991268	0.806835	0.916389	1.04287	1.39033	0.952869	1.62876	0.864842	1.43068	1.60843	1.43287	3.7566	4.29646	4.51388	4.51413	9.87653	2.94493	3.64504	3.10855	4.38448	1.97978	9.9085	4.99792	8.90804	3.65701	12.6129	4.83878	3.00002	4.54095	3.6407	3.78225	3.78306	6.74123	6.25882	5.70888	8.08929	19.6432	13.9349	11.4968
					CBV, g	8.58815	3.92095	4.03531	9.6449	8.32369	8.71351	8.38468	8.07734	8.5883	10.3111	8.31972	8.81334	9.11268	8.04897	8.78026	8.746	3.78513	3.34006	3.59017	4.2845	4.30232	3.26698	3.70593	3.07166	3.81278	2.61734	4.48711	3.86147	4.50596	3.50842	6.02161	4.80744	2.96303	4.58071	4.10832	3.69207	4.75861	4.07686	3.36436	3.73351	9.10762	10.9661	11.0699	8.02421
					BMV, g	1.44999	5.29375	5.29375	22.9011	1.06991	1.40058	1.53023	1.04211	1.43326	1.46197	1.9631	1.66927	1.30065	1.56801	2.01679	1.62619	6.87614	6.68463	4.90778	7.22815	7.44939	3.51973	3.67047	3.35972	4.58309	2.37304	8.58175	9.71939	9.39579	5.94523	15.331	8.78236	5.05296	9.18655	4.5363	4.92204	6.77976	7.49364	4.52935	6.78055	19.7167	25.0325	28.9955	17.2778
					Total, g	11.0195	14.4399	14.6181	46.5283	9.81224	11.1054	10.7217	10.0358	11.0644	13.1634	11.2357	12.1114	11.2782	11.0477	12.4055	11.8051	14.4179	14.3211	13.0118	16.0268	21.6282	9.73164	11.0214	9.53993	12.7803	6.97017	22.9774	18.5788	22.8098	13.1107	33.9655	18.4286	11.016	18.3082	12.2853	12.3964	15.3214	18.3117	14.1525	16.2229	36.9137	55.6418	54.0003	36.7988
					Voxel count
					TBV	126096	689561	697978	1845215	53794	127373	103675	117751	134005	178649	122438	209286	111128	183836	206674	184115	509522	582743	612235	612268	1339590	399430	494390	421623	594682	268526	1343926	677885	1208230	496012	1710740	656302	406904	615906	493802	513000	513111	914338	848907	774316	1067528	2592272	1838960	1517211
					CBV	1103534	517440	532532	1272818	1069553	1119643	1077389	1037898	1103554	1324919	1069042	1132471	1170935	1034252	1128220	1123819	513390	453024	486948	581124	583540	443112	502650	416620	517140	355000	608604	523746	611160	475860	816733	652050	401888	621299	557226	500769	645427	552960	456320	506390	1201913	1447174	1460872	1058938
					BMV	361226	1292419	1268910	5591082	266537	348916	381216	259615	357057	364212	489052	415855	324021	390628	502430	405122	1678744	1631989	1198189	1764684	1818698	859310	896110	820245	1118918	579356	2095154	2372899	2293895	1451472	3742912	2144132	1233632	2242810	1107496	1201671	1655216	1829502	1105798	1655408	4813658	6111443	7078988	4218210
					Total	1590856	2499420	2499420	8709115	1389884	1595932	1562280	1415264	1594616	1867780	1680532	1757612	1606084	1608716	1837324	1713056	2701656	2667756	2297372	2958076	3741828	1701852	1893150	1658488	2230740	1202882	4047684	3574530	4113285	2423344	6270385	3452484	2042424	3480015	2158524	2215440	2813754	3296800	2411025	2936114	7083099	10150889	10378820	6794359
[truncated: 8 more columns]

## Sheet: 5 year_DFs
Energy deposition in bone marrow (MeV per electron): results of Monte Carlo simulations												Femur dose factors: central estimates and individual variability					90Sr
Diaphys (shaft)			Proximal end 1 (upper)			Proximal end 2 (lower)			Distal end				phantom-specific	mcf	n segments	mass of BMV	DF(AM<-TBV)	CV	DF(AM<-CBV)	CV
	90Sr+90Y spectrum			90Sr+90Y spectrum			90Sr+90Y spectrum			90Sr+90Y spectrum		Segment	mass of BMV, g		in skeleton	, g	(Gy/s) per (Bq/g)	%	(Gy/s) per (Bq/g)	%
trial	E(BM<-TBV)	E(BM<-CBV)	trial	E(BM<-TBV)	E(BM<-CBV)	trial	E(BM<-TBV)	E(BM<-CBV)	trial	E(BM<-TBV)	E(BM<-CBV)	Diaphys (shaft)	1.44999	4.93	2	14.2969	5.00389e-11	0.206048	3.73845e-11	0.12379
average	0.248553	0.0212187	average			average			average			Proximal end 1	5.29375	1	2	10.5875	7.12518e-11	0.171932	1.26944e-11	0.309625
1	0.272026	0.0209127	1			1			1			Proximal end 2	5.29375	1	2	10.5875	7.12518e-11	0.181603	1.26612e-11	0.208625
2	0.245985	0.0204338	2			2			2			Distal end	22.9011	1	2	45.8021	5.32619e-11	0.177749	9.42055e-12	0.123538
3	0.268805	0.0236001	3			3			3							mass of BMV	DF(AM<-CBV)	CV	DF(AM<-CBV)	CV
4	0.220117	0.0179897	4			4			4			FEMUR TOTAL				81.274	5.7382e-11	0.181772	1.51883e-11	0.153148
5	0.243847	0.0208863	5			5			5
6	0.223179	0.0164085	6			6			6
7	0.283289	0.0277337	7			7			7
8	0.224247	0.0205376	8			8			8
9	0.247071	0.0189387	9			9			9
10	0.228326	0.0220261	10			10			10
11	0.245729	0.0239323	11			11			11
12	0.231861	0.0207612	12			12			12
Dose factors (Gy/s per Bq/g of parent radionuclide)
				Calculations for "large" segments			Calculations for "large" segments			Calculations for "large" segments
				using DF dependences on model parameters			using DF dependences on model parameters			using DF dependences on model parameters
	90Sr+90Y spectrum			90Sr+90Y spectrum			90Sr+90Y spectrum			90Sr+90Y spectrum
trial	DF(BM<-TBV)	DF(BM<-CBV)	trial	DF(BM<-TBV)	DF(BM<-CBV)	trial	DF(BM<-TBV)	DF(BM<-CBV)	trial	DF(BM<-TBV)	DF(BM<-CBV)
average	5.00389e-11	3.73845e-11	average	7.12518e-11	1.26944e-11	average	7.12518e-11	1.26612e-11	average	5.32619e-11	9.42055e-12
1	3.16628e-11	4.8397e-11	1	4.94531e-11	1.32407e-11	1	6.95291e-11	9.68962e-12	1	3.96067e-11	1.17958e-11
2	5.17881e-11	3.78158e-11	2	5.51392e-11	1.20788e-11	2	5.32619e-11	1.36395e-11	2	6.24715e-11	9.43652e-12
3	4.21602e-11	3.84663e-11	3	6.95291e-11	1.43005e-11	3	6.42613e-11	8.22636e-12	3	4.55709e-11	9.79528e-12
4	5.7578e-11	4.14777e-11	4	5.51392e-11	1.32897e-11	4	6.77899e-11	1.69481e-11	4	5.51392e-11	1.07472e-11
5	5.2779e-11	3.7229e-11	5	8.28606e-11	9.8997e-12	5	5.32619e-11	1.46245e-11	5	6.42613e-11	1.06913e-11
6	6.31346e-11	3.44247e-11	6	6.6034e-11	1.8019e-11	6	4.75213e-11	1.23963e-11	6	6.24715e-11	1.01423e-11
7	4.09033e-11	3.49633e-11	7	7.29581e-11	1.74316e-11	7	6.42613e-11	1.67321e-11	7	5.51392e-11	1.00918e-11
8	6.50868e-11	3.22552e-11	8	6.95291e-11	1.73675e-11	8	6.24715e-11	1.52758e-11	8	3.96067e-11	1.04232e-11
9	4.88694e-11	3.94707e-11	9	7.12518e-11	1.53105e-11	9	5.13666e-11	1.49771e-11	9	5.88404e-11	9.23933e-12
10	6.19708e-11	3.36331e-11	10	6.6034e-11	2.167e-11	10	6.77899e-11	1.10928e-11	10	6.06646e-11	9.78118e-12
11	5.82954e-11	3.09933e-11	11	7.79803e-11	9.68543e-12	11	8.44566e-11	1.23953e-11	11	3.75804e-11	1.13392e-11
12	6.07713e-11	3.32145e-11	12	4.75213e-11	1.04866e-11	12	6.6034e-11	1.18443e-11	12	5.69986e-11	1.05498e-11
Root mean square deviation for DFs
1	3.37679e-22	1.21275e-22		4.75183e-22	2.98428e-25		2.96759e-24	8.83029e-24		1.86463e-22	5.64183e-24
2	3.05993e-24	1.86009e-25		2.59617e-22	3.78893e-25		3.23637e-22	9.57081e-25		8.4818e-23	2.54939e-28
3	6.20735e-23	1.17041e-24		2.96759e-24	2.57949e-24		4.8867e-23	1.96678e-23		5.91515e-23	1.40423e-25
4	5.68381e-23	1.67547e-23		2.59617e-22	3.5436e-25		1.19845e-23	1.83776e-23		3.52419e-24	1.75991e-24
5	7.50821e-24	2.41739e-26		1.34765e-22	7.8103e-24		3.23637e-22	3.85449e-24		1.20987e-22	1.61474e-24
6	1.71499e-22	8.76053e-24		2.7225e-23	2.83519e-23		5.63138e-22	7.01693e-26		8.4818e-23	5.20986e-25
7	8.34581e-23	5.86221e-24		2.91145e-24	2.24411e-23		4.8867e-23	1.65723e-23		3.52419e-24	4.50535e-25
8	2.26439e-22	2.63092e-23		2.96759e-24	2.18376e-23		7.70926e-23	6.83614e-24		1.86463e-22	1.00526e-24
9	1.3677e-24	4.35228e-24		0	6.8441e-24		3.95421e-22	5.36316e-24		3.11195e-23	3.28385e-26
10	1.4237e-22	1.40731e-23		2.7225e-23	8.05616e-23		1.19845e-23	2.45991e-24		5.48007e-23	1.30052e-25
11	6.81699e-23	4.08467e-23		4.52726e-23	9.05384e-24		1.74367e-22	7.06861e-26		2.45909e-22	3.68107e-24
12	1.15186e-22	1.73888e-23		5.63138e-22	4.87452e-24		2.7225e-23	6.67358e-25		1.39631e-23	1.27521e-24
Gy/s per Bq/g of parent radionuclide
	1.03104e-11	4.62784e-12		1.22505e-11	3.9305e-12		1.29396e-11	2.64145e-12		9.46723e-12	1.1638e-12
CV
	0.206048	0.12379		0.171932	0.309625		0.181603	0.208625		0.177749	0.123538

## Sheet: 10 year_phantoms
	Input parameters			Parameters of voxel phantoms (average)				Parameters of voxelized supplementary phantoms
	Segments				Segments			Proximal end 1 (upper)												Proximal end 2 (lower)												Distal end
Parameters	Proximal end 1 (upper)	Proximal end 2 (lower)	Distal end		Proximal end 1 (upper)	Proximal end 2 (lower)	Distal end	Number of a trial												Number of a trial												Number of a trial
Microparameters				Microparameters				1	2	3	4	5	6	7	8	9	10	11	12	1	2	3	4	5	6	7	8	9	10	11	12	1	2	3	4	5	6	7	8	9	10	11	12
Tb.Th, mm	0.24	0.24	0.24	Tb.Th, mm	0.24	0.24	0.24	0.201	0.203	0.223	0.208	0.213	0.227	0.232	0.226	0.199	0.212	0.244	0.233	0.208	0.199	0.22	0.224	0.239	0.234	0.2	0.239	0.228	0.216	0.244	0.214	0.227	0.249	0.223	0.241	0.227	0.219	0.222	0.213	0.24	0.221	0.205	0.236
σ of Tb.Th, mm	0.053	0.053	0.053
VAR of Tb.Th, mm	0.053	0.053	0.053
Tb.Sp, mm	0.538	0.538	0.538	Tb.Sp, mm	0.55952	0.55952	0.66712	0.60424	0.60424	0.572	0.5876	0.5876	0.56368	0.54808	0.56368	0.61984	0.58032	0.53144	0.54808	0.59592	0.61984	0.56368	0.56368	0.53976	0.54808	0.60424	0.53976	0.55536	0.58032	0.53144	0.58032	0.67208	0.62496	0.682	0.64356	0.67208	0.69192	0.67208	0.69192	0.64356	0.682	0.71052	0.65348
σ of Tb.Sp, mm	0.077	0.077	0.077	scaling factor	1.04	1.04	1.24
VAR of Tb.Sp, mm	0.124	0.124	0.124
BV/TV	0.35	0.35	0.26	BV/TV	0.35	0.35	0.26	0.23	0.23	0.3	0.25	0.26	0.32	0.35	0.31	0.21	0.27	0.39	0.35	0.25	0.21	0.3	0.31	0.37	0.35	0.23	0.37	0.33	0.28	0.39	0.27	0.24	0.31	0.22	0.28	0.23	0.21	0.23	0.2	0.28	0.22	0.18	0.26
min BV/TV	0.227	0.227	0.169
max BV/TV	0.522	0.522	0.388
Macroparameters				Macroparameters
Shape	RC	RC	DC	Shape	EC	EC	DC
Ct.Tt, cm	0.177	0.22	0.11	Ct.Tt, cm	0.177	0.22	0.11	0.162	0.175	0.137	0.167	0.179	0.15	0.146	0.184	0.186	0.23	0.173	0.174	0.194	0.197	0.203	0.205	0.244	0.22	0.241	0.246	0.209	0.199	0.224	0.21	0.094	0.091	0.099	0.111	0.105	0.1	0.118	0.137	0.133	0.129	0.098	0.105
VAR of Ct.Th, cm	0.03	0.026	0.015
h, cm	3	3	6.92	h, cm	3	3	6.92	3	3	3	3	3	3	3	3	3	3	3	3	3.481	3.852	3.275	3.481	3.729	3.646	3.605	3.646	3.605	3.687	3.605	3.564	6.73	6.73	6.972	7.294	7.053	6.408	7.375	6.972	6.891	6.811	6.408	6.65
VAR of h, cm	0.19	0.19	0.38
a, cm	2.49	2.49	2.1	a, cm	2.49	2.49	2.1	2.424	2.52	2.607	2.273	2.295	2.481	2.604	2.357	2.714	2.522	2.537	2.58	2.275	2.511	2.549	2.513	2.383	2.328	2.547	2.262	2.627	2.419	2.592	2.74	2.02	2.02	2.125	2.284	2.178	1.861	2.336	2.152	2.099	2.072	1.861	1.967
VAR of a, cm	0.17	0.17	0.18
b, cm	-	-	2.1	b, cm	2.49	2.49	2.1	2.385	2.505	2.565	2.235	2.265	2.445	2.565	2.325	2.685	2.505	2.505	2.535	2.235	2.475	2.505	2.475	2.355	2.295	2.505	2.235	2.595	2.385	2.565	2.715	2.02	2.02	2.125	2.284	2.178	1.861	2.336	2.152	2.099	2.072	1.861	1.967
VAR of b, cm	-	-	0.18
c, cm	-	-	3.32	c, cm			3.32																									3.251	3.216	3.396	3.71	3.539	2.94	3.778	3.453	3.342	3.317	2.94	3.145
VAR of c, cm	-	-	0.32
d, cm	-	-	7.84	d, cm			7.84																									7.591	7.591	7.874	8.346	8.063	7.12	8.534	7.968	7.78	7.78	7.12	7.497
VAR of d, cm	-	-	0.53
Voxel resolution, μm				Masses
	160	160	160	TBV, g	6.90333	6.33994	32.0034	4.25384	4.687	6.90633	4.03325	4.17313	6.35991	7.8076	5.23839	4.98516	4.89638	7.98742	7.24409	3.74802	4.05713	5.82171	5.78265	5.63794	5.25384	4.06339	4.91662	6.74176	4.77473	7.64501	6.2752	14.797	19.5187	15.692	23.9255	17.7552	10.4481	20.2621	13.8828	18.165	14.0128	8.86608	15.4129
				CBV, g	7.18473	8.74341	16.4135	6.3635	7.17045	5.95537	6.11612	6.60237	6.11628	6.29158	6.96068	8.21472	9.20168	7.10836	7.2808	6.97541	7.93773	8.26968	8.21822	9.04101	8.01996	9.63338	8.59225	8.80808	7.67238	9.22889	9.25129	13.6457	13.1918	15.6246	19.6301	17.2204	12.8228	21.3649	21.6841	20.2361	19.3435	12.5946	14.7687
				BMV, g	6.95408	6.4102	49.9435	7.85884	8.43481	8.76851	6.46049	6.39171	7.50916	8.07227	6.28143	10.006	7.22737	6.7661	7.51238	6.15218	8.12793	7.38888	7.04639	5.23664	5.3638	7.58911	4.55846	7.6153	6.82968	6.49134	9.09578	47.043	42.1242	53.9105	59.9042	56.8065	38.622	67.674	54.7067	46.173	49.0028	40.2921	41.9802
				Total, g	21.0421	21.4936	98.3604	18.4762	20.2923	21.6302	16.6099	17.1672	19.9853	22.1715	18.4805	23.2059	21.3254	21.8619	22.0373	16.8756	20.1228	21.4803	21.0473	19.9156	18.6376	21.2859	18.0673	23.1651	19.2768	23.3652	24.6223	75.4857	74.8347	85.2271	103.46	91.7821	61.8929	109.301	90.2736	84.5741	82.3591	61.7528	72.1618
				Voxel count
				TBV	3772.31	845814	4269586	2324.5	2561.2	3773.95	2203.96	2280.4	3475.36	4266.45	2862.51	2724.13	2675.62	4364.71	3958.52	500025	541263	776675	771464	752157	700916	542098	655928	899420	636998	1019923	837175	3612547	4765312	3831058	5841198	4334767	2550815	4946803	3389351	4434813	3421086	2164571	3762919
				CBV	3926.08	1166460	2189724	3477.32	3918.28	3254.3	3342.14	3607.85	3342.23	3438.02	3803.65	4488.92	5028.24	3884.35	3978.58	930590	1058974	1103260	1096393	1206163	1069943	1285191	1146295	1175088	1023575	1231229	1234216	1753409	1695075	2007686	2522371	2212739	1647665	2745278	2786304	2600238	2485541	1618349	1897705
				BMV	6954.08	1564990	12193240	7858.84	8434.81	8768.51	6460.49	6391.71	7509.16	8072.27	6281.43	10006	7227.37	6766.1	7512.38	1501997	1984359	1803925	1720311	1278476	1309521	1852811	1112905	1859204	1667403	1584800	2220649	11719491	10494109	13430350	14923517	14151811	9621632	16859159	13628697	11502761	12207737	10037684	10458230
				Total	14652.5	3577264	18652550	13660.7	14914.3	15796.8	12006.6	12280	14326.8	15776.7	12947.6	17219	14931.2	15015.2	15449.5	2932612	3584596	3683860	3588168	3236796	3080380	3680100	2915128	3933712	3327976	3835952	4292040	17085447	16954496	19269094	23287086	20699317	13820112	24551240	19804352	18537812	18114364	13820604	16118854

## Sheet: 10 year_DFs
									Femur-average dose factors and overall uncertainty					90Sr
Proximal end 1 (upper)			Proximal end 2 (lower)			Distal end				phantom-specific	mcf	n segments	mass of BMV	DF(AM<-TBV)	CV	DF(AM<-CBV)	CV
	90Sr+90Y spectrum			90Sr+90Y spectrum			90Sr+90Y spectrum		Segment	mass of BMV, g		in skeleton	, g	(Gy/s) per (Bq/g)	%	(Gy/s) per (Bq/g)	%
trial	E(BM<-TBV)	E(BM<-CBV)	trial	E(BM<-TBV)	E(BM<-CBV)	trial	E(BM<-TBV)	E(BM<-CBV)	Proximal end 1	6.95408	1.15	2	15.9944	7.24393e-11	0.206377	1.38109e-11	0.130948
average			average			average			Proximal end 2	6.4102	1.15	2	14.7435	7.24393e-11	0.182173	1.48313e-11	0.135818
1			1			1			Distal end	49.9435	1	2	99.887	5.60581e-11	0.145417	7.30713e-12	0.108764
2			2			2							mass of BMV	DF(AM<-CBV)	CV	DF(AM<-CBV)	CV
3			3			3			FEMUR TOTAL				130.625	5.99129e-11	0.159458	8.95273e-12	0.118013
4			4			4
5			5			5
6			6			6
7			7			7
8			8			8
9			9			9
10			10			10
11			11			11
12			12			12
Dose factors (Gy/s per Bq/g of parent radionuclide)
	Calculations for "large" segments			Calculations for "large" segments			Calculations for "large" segments
	using DF dependences on model parameters			using DF dependences on model parameters			using DF dependences on model parameters
	90Sr+90Y spectrum			90Sr+90Y spectrum			90Sr+90Y spectrum
trial	DF(BM<-TBV)	DF(BM<-CBV)	trial	DF(BM<-TBV)	DF(BM<-CBV)	trial	DF(BM<-TBV)	DF(BM<-CBV)
average	7.24393e-11	1.38109e-11	average	7.24393e-11	1.48313e-11	average	5.60581e-11	7.30713e-12
1	5.02773e-11	1.56827e-11	1	5.41496e-11	1.80505e-11	1	5.22227e-11	7.27808e-12
2	5.02773e-11	1.50793e-11	2	4.63304e-11	1.60054e-11	2	6.53323e-11	6.76683e-12
3	6.35127e-11	1.28525e-11	3	6.35127e-11	1.54813e-11	3	4.83133e-11	7.10228e-12
4	5.41496e-11	1.67208e-11	4	6.53323e-11	1.57815e-11	4	5.9821e-11	6.85061e-12
5	5.60581e-11	1.70601e-11	5	7.58923e-11	1.71695e-11	5	5.02773e-11	7.00017e-12
6	6.71346e-11	1.42491e-11	6	7.24393e-11	1.74969e-11	6	4.63304e-11	8.35567e-12
7	7.24393e-11	1.3129e-11	7	5.02773e-11	1.70593e-11	7	5.02773e-11	7.16042e-12
8	6.53323e-11	1.63068e-11	8	7.58923e-11	1.85329e-11	8	4.43285e-11	8.55188e-12
9	4.63304e-11	1.42048e-11	9	6.89197e-11	1.50155e-11	9	5.9821e-11	8.38781e-12
10	5.79486e-11	1.64278e-11	10	5.9821e-11	1.68121e-11	10	4.83133e-11	8.55389e-12
11	7.92799e-11	1.39639e-11	11	7.92799e-11	1.4857e-11	11	4.02668e-11	8.48458e-12
12	7.24393e-11	1.43413e-11	12	5.79486e-11	1.41786e-11	12	5.60581e-11	7.71107e-12
	4.91154e-22	3.50365e-24		3.34515e-22	1.03633e-23		1.47107e-23	8.44176e-28
	4.91154e-22	1.60861e-24		6.81676e-22	1.3786e-24		8.60102e-23	2.91925e-25
	7.96838e-23	9.18512e-25		7.96838e-23	4.22609e-25		5.9983e-23	4.19643e-26
	3.34515e-22	8.4674e-24		5.05095e-23	9.02955e-25		1.41594e-23	2.08412e-25
	2.68343e-22	1.0557e-23		1.19231e-23	5.46738e-24		3.3418e-23	9.4224e-26
	2.814e-23	1.91958e-25		0	7.10559e-24		9.46292e-23	1.09944e-24
	0	4.65073e-25		4.91154e-22	4.9641e-24		3.3418e-23	2.15234e-26
	5.05095e-23	6.22909e-24		1.19231e-23	1.37023e-23		1.37585e-22	1.54941e-24
	6.81676e-22	1.55152e-25		1.23873e-23	3.39376e-26		1.41594e-23	1.16788e-24
	2.09982e-22	6.84781e-24		1.59221e-22	3.92371e-24		5.9983e-23	1.55442e-24
	4.67943e-23	2.33834e-26		4.67943e-23	6.60475e-28		2.49366e-22	1.38639e-24
	0	2.81233e-25		2.09982e-22	4.25952e-25		0	1.63167e-25
	1.49498e-11	1.80852e-12		1.31965e-11	2.01435e-12		8.1518e-12	7.94753e-13
	0.206377	0.130948		0.182173	0.135818		0.145417	0.108764

## Sheet: 15 year male_phantoms
	Input parameters		Parameters of voxel phantoms (average)			Parameters of voxelized supplementary phantoms
	Segments			Segments		Neck												Proximal end
Parameters	Neck	Proximal end		Neck	Proximal end	Number of a trial												Number of a trial
	Microparameters			Microparameters		1	2	3	4	5	6	7	8	9	10	11	12	1	2	3	4	5	6	7	8	9	10	11	12
Tb.Th, mm	0.24	0.24	Tb.Th, mm	0.24	0.24	0.225	0.246	0.245	0.241	0.234	0.215	0.233	0.241	0.212	0.229	0.245	0.239	0.242	0.238	0.243	0.236	0.225	0.24	0.234	0.249	0.223	0.234	0.235	0.246
σ of Tb.Th, mm	0.053	0.053
VAR of Tb.Th, mm	0.053	0.053
Tb.Sp, mm	0.538	0.538	Tb.Sp, mm	0.55952	0.69402	0.58032	0.52416	0.52416	0.53976	0.56368	0.61152	0.56368	0.54808	0.62816	0.572	0.53144	0.54808	0.66951	0.67983	0.66951	0.68886	0.71982	0.67983	0.69918	0.63984	0.73917	0.69918	0.68886	0.65919
σ of Tb.Sp, mm	0.077	0.077	scaling factor	1.04	1.29
VAR of Tb.Sp, mm	0.124	0.124
BV/TV	0.35	0.26	BV/TV	0.35	0.25	0.3	0.41	0.4	0.37	0.33	0.25	0.33	0.36	0.23	0.31	0.39	0.36	0.26	0.25	0.27	0.24	0.21	0.25	0.23	0.3	0.19	0.23	0.24	0.28
min BV/TV	0.23	0.169
max BV/TV	0.509	0.388
	Macroparameters			Macroparameters
Shape	EC	DC	Shape	EC	DC
Ct.Tt, cm	0.195	0.23	Ct.Tt, cm	0.195	0.23	0.166	0.164	0.256	0.147	0.144	0.177	0.2	0.188	0.18	0.189	0.227	0.203	0.231	0.236	0.23	0.233	0.231	0.234	0.229	0.229	0.231	0.233	0.233	0.224
VAR of Ct.Th, cm	0.037	0.034
h, cm	2.96	4.1	h, cm	2.96	4.1	3.086	2.916	2.916	3.12	3.018	2.881	2.881	2.916	3.154	2.745	3.018	2.779	3.938	4.158	3.938	4.07	4.07	3.938	4.114	4.07	4.026	3.982	3.938	4.158
VAR of h, cm	0.15	0.17
a, cm	3.6	6.6	a, cm	3.6	6.6	4.137	3.541	3.534	4.223	3.863	3.429	3.424	3.52	4.285	3.03	3.857	3.137	5.865	6.983	6.025	6.584	6.504	5.945	6.743	6.584	6.344	6.264	6.025	7.062
VAR of a, cm	0.5	0.4
b, cm	3.2	4.4	b, cm	3.2	4.4	3.63	3.102	3.102	3.63	3.366	3.014	3.014	3.102	3.718	2.706	3.366	2.794	3.918	4.664	4.024	4.397	4.344	3.971	4.504	4.397	4.237	4.184	4.024	4.717
VAR of b, cm	0.4	0.26
c, cm	-	3	c, cm		3													2.719	3.218	2.767	3.037	3	2.737	3.12	3.041	2.906	2.872	2.791	3.235
VAR of c, cm	-	0.21
d, cm	-	3	d, cm		3													2.668	3.176	2.741	2.995	2.958	2.704	3.067	2.995	2.886	2.85	2.741	3.213
VAR of d, cm	-	0.21
	Voxel resolution, μm
	160	160	TBV, g	13.654	21.1516	16.7016	15.3307	13.3911	22.1579	16.0291	8.52108	10.8226	13.1882	14.0381	7.6972	17.084	9.51666	16.8816	24.7799	18.0259	20.3713	17.0504	16.5359	21.0384	25.7082	14.9788	17.0992	16.0446	28.6396
			CBV, g	10.7326	22.0049	11.068	8.7271	13.2961	10.073	8.80496	9.0172	10.107	9.93245	12.5812	8.08467	13.4924	9.07394	18.7964	24.4314	19.2248	22.0883	21.6199	19.3311	22.6091	21.7276	20.9126	20.5716	19.5411	23.4807
			BMV, g	13.6003	35.1233	21.4169	12.1212	10.6537	20.1529	17.4576	13.8953	12.0327	12.4756	25.0546	9.18774	14.3048	9.11992	25.404	40.2672	26.8904	35.0677	35.7197	26.437	38.0847	32.4011	34.0383	31.1042	27.9105	40.1096
			Total, g	37.9869	78.2798	49.1866	36.179	37.3409	52.3838	42.2916	31.4336	32.9623	35.5963	51.674	24.9696	44.8812	27.7105	61.082	89.4786	64.141	77.5273	74.39	62.304	81.7322	79.8368	69.9297	68.775	63.4961	92.2299
			TBV	1801895	2791329	2204079	2023155	1767192	2924129	2115322	1124509	1428240	1740424	1852584	1015784	2254541	1255893	2227825	3270156	2378837	2688352	2250111	2182203	2776393	3392652	1976724	2256550	2117372	3779501
			CBV	1416360	2903943	1460624	1151696	1754662	1329315	1161972	1189980	1333800	1310764	1660316	1066916	1780569	1197468	2480525	3224164	2537055	2914949	2853137	2551081	2983672	2867342	2759789	2714791	2578791	3098702
			BMV	3320385	8575018	5228737	2959277	2600990	4920136	4262105	3392411	2937660	3045812	6116854	2243100	3492382	2226543	6202147	9830860	6565031	8561456	8720625	6454358	9298032	7910420	8310122	7593793	6814083	9792389
			Total	6538640	14270290	8893440	6134128	6122844	9173580	7539399	5706900	5699700	6097000	9629754	4325800	7527492	4679904	10910497	16325180	11480923	14164757	13823873	11187642	15058097	14170414	13046635	12565134	11510246	16670592

[truncated: 7 more sheets: 15 year male_DFs, 15 year female_phantoms, 15 year female_DFs, Adult male_phantoms, Adult male_DFs, Adult female_phantoms, Adult female_DFs]
